# Supplementary material for: In silico identification and functional validation of allele-dependent AR enhancers
Source: Oncotarget. 2015 Feb 27;6(7):4816–28. doi: 10.18632/oncotarget.3019 (PMC4467117; doi:10.18632/oncotarget.3019)
Supplement: Supplementary file 2 [file oncotarget-06-4816-s002.xlsx]

## Sheet: Sheet1
TF	H3K4me1	H3K4me1.H3K4me3	H3K27ac	H3K9ac	DNase	FAIRE	union
AR+ER	17 (7)	9 (4)	14 (7)	17 (7)	6 (2)	3 (1)	22 (8)
AR	373 (136)	183 (55)	283 (98)	258 (83)	127 (39)	52 (16)	418 (148)
ER	386 (102)	221 (60)	317 (82)	339 (90)	232 (56)	127 (32)	431 (113)
ATF2	3025 (491)	2904 (443)	3083 (478)	3115 (490)	2909 (441)	2342 (368)	3167 (505)
ATF3	874 (137)	815 (127)	899 (134)	895 (131)	959 (146)	789 (128)	972 (149)
BACH1	2035 (435)	1601 (302)	1883 (401)	1766 (347)	1677 (327)	1202 (229)	2119 (451)
BCL11A	78 (8)	73 (7)	81 (8)	82 (8)	71 (7)	61 (6)	82 (8)
BCL3	290 (55)	209 (30)	284 (52)	286 (53)	200 (28)	133 (19)	296 (56)
BCLAF1	1138 (192)	1092 (171)	1173 (192)	1158 (187)	974 (136)	756 (116)	1183 (194)
BDP1	190 (34)	181 (32)	154 (27)	175 (31)	174 (30)	124 (21)	197 (35)
BHLHE40	12113 (2404)	10591 (1936)	11438 (2145)	11515 (2138)	11131 (2009)	7430 (1464)	12708 (2494)
BRCA1	4311 (581)	4091 (531)	4343 (571)	4448 (580)	4394 (568)	3523 (490)	4583 (611)
BRF1	45 (7)	45 (7)	44 (7)	45 (7)	43 (7)	33 (6)	47 (7)
BRF2	21 (6)	21 (6)	21 (6)	21 (6)	18 (4)	16 (3)	21 (6)
CBX3	15667 (3861)	11441 (2558)	14224 (3420)	13312 (3112)	10388 (2137)	6002 (1319)	16754 (4118)
CEBPB	21463 (6077)	13680 (3518)	18336 (4978)	16502 (4401)	12805 (3204)	8004 (1957)	22986 (6495)
CEBPD	1855 (227)	1787 (203)	1924 (225)	1916 (220)	1896 (220)	1475 (187)	1955 (233)
CHD1	111134 (31953)	60392 (15852)	99357 (27906)	95775 (26975)	31685 (6824)	10745 (2450)	123911 (35793)
CHD2	12909 (1987)	12019 (1764)	12693 (1888)	12893 (1924)	12365 (1772)	7721 (1279)	13490 (2047)
CHD7	208091 (62877)	78085 (22328)	173606 (51505)	161006 (48117)	52279 (12266)	11648 (3065)	246315 (73906)
CREB1	6658 (889)	6523 (847)	6846 (872)	6872 (873)	6611 (830)	4157 (576)	7021 (920)
CTCF	269917 (83295)	121412 (35935)	221851 (67646)	212639 (65094)	64304 (16085)	22337 (6248)	305630 (93779)
E2F1	1255 (108)	1247 (105)	1299 (112)	1298 (110)	1294 (112)	681 (74)	1306 (112)
E2F4	1631 (164)	1629 (163)	1712 (168)	1713 (169)	1680 (160)	1265 (135)	1717 (171)
E2F6	4378 (548)	4137 (498)	4272 (519)	4342 (523)	4227 (489)	2381 (312)	4563 (565)
EBF1	35220 (9733)	23166 (5938)	30063 (8045)	27315 (7226)	17546 (4025)	9311 (2184)	37178 (10238)
EGR1	906 (104)	845 (88)	910 (102)	921 (102)	935 (100)	716 (87)	966 (108)
ELF1	6483 (792)	6240 (736)	6653 (777)	6674 (782)	6716 (774)	4620 (610)	6898 (827)
ELK1	5091 (722)	4968 (678)	5263 (707)	5309 (718)	5199 (700)	4136 (605)	5394 (743)
ELK4	5454 (1032)	5144 (938)	5571 (1006)	5479 (973)	4983 (846)	3638 (640)	5717 (1058)
ETS1	1974 (244)	1944 (234)	2086 (249)	2093 (246)	2106 (249)	1672 (220)	2138 (256)
EZH2	804472 (249367)	236007 (70519)	590567 (180088)	488207 (150020)	125193 (32286)	31579 (9397)	960888 (295327)
FOS	3695 (1121)	3049 (919)	3613 (1079)	3287 (979)	3219 (950)	2722 (817)	3773 (1130)
FOSL1	54 (4)	51 (3)	54 (3)	55 (4)	52 (3)	36 (1)	59 (4)
FOSL2	14727 (3927)	8550 (2131)	13184 (3452)	11541 (2972)	9838 (2303)	5256 (1358)	15946 (4209)
FOXA1	14645 (4565)	6913 (2083)	11442 (3538)	9559 (2939)	4821 (1408)	2861 (857)	15660 (4870)
FOXA2	8306 (2548)	3872 (1139)	6674 (2036)	5334 (1611)	1915 (555)	1075 (332)	8850 (2722)
FOXM1	22945 (5836)	16933 (3990)	21003 (5173)	19198 (4622)	13144 (2746)	7793 (1700)	24002 (6087)
GATA1	757 (207)	499 (130)	695 (189)	617 (165)	472 (114)	292 (88)	822 (220)
GATA2	3364 (1032)	2310 (693)	3013 (927)	2718 (835)	1989 (576)	1440 (451)	3514 (1079)
GRp20	85 (20)	83 (19)	92 (21)	92 (21)	91 (20)	77 (19)	92 (21)
GTF2B	4234 (661)	3997 (587)	4336 (657)	4313 (644)	3970 (551)	3070 (441)	4474 (690)
GTF2F1	7088 (1129)	6537 (971)	7004 (1051)	7148 (1091)	7176 (1102)	5574 (933)	7523 (1183)
HCFC1	6628 (837)	6532 (810)	6884 (833)	6925 (836)	6615 (769)	4256 (562)	7076 (879)
HDAC1	266925 (81197)	106180 (30221)	210885 (63026)	200466 (59709)	66587 (15617)	17673 (4640)	313046 (94559)
HDAC2	114716 (32910)	55015 (14204)	94192 (26526)	96549 (27335)	43998 (9474)	12180 (2824)	131698 (37927)
HDAC6	251550 (78356)	87085 (25829)	202533 (62032)	188867 (58143)	58010 (14088)	11760 (3324)	302631 (93567)
HEY1	6910 (872)	6758 (831)	7227 (884)	7227 (885)	6653 (743)	4389 (560)	7315 (901)
HMGN3	14064 (2163)	11471 (1554)	13135 (1949)	13035 (1848)	12317 (1524)	5948 (908)	15008 (2286)
HNF4A	3019 (828)	1878 (475)	2643 (712)	2472 (655)	1839 (432)	952 (248)	3230 (891)
HNF4G	9159 (2466)	5436 (1335)	7772 (2034)	7095 (1803)	4942 (1121)	2823 (670)	9731 (2639)
HSF1	490 (83)	433 (70)	425 (71)	449 (70)	431 (67)	298 (49)	502 (85)
IKZF1	14398 (4359)	10232 (3002)	12814 (3855)	11077 (3293)	5460 (1528)	2562 (744)	14784 (4474)
IRF1	1118 (300)	894 (230)	1031 (270)	973 (245)	581 (138)	403 (92)	1163 (306)
IRF3	634 (79)	632 (79)	695 (84)	695 (84)	661 (76)	644 (77)	702 (85)
IRF4	8210 (2181)	6150 (1535)	7452 (1904)	6784 (1690)	4929 (1127)	2946 (672)	8628 (2263)
JUN	6164 (1901)	4758 (1446)	5808 (1767)	5246 (1606)	4991 (1499)	3886 (1187)	6273 (1918)
JUND	19539 (4973)	14094 (3294)	17315 (4260)	16280 (3905)	16338 (3828)	11019 (2714)	20559 (5189)
KAP1	5473 (1376)	2838 (686)	4935 (1219)	3909 (983)	1456 (310)	1024 (213)	6550 (1614)
MAFF	6246 (1891)	3097 (908)	5173 (1532)	4347 (1280)	2717 (743)	1948 (525)	6947 (2065)
MAFK	14663 (3925)	9615 (2302)	12912 (3297)	11730 (2956)	9339 (2171)	6882 (1608)	15896 (4208)
MAX	30657 (6977)	24863 (5155)	27626 (6043)	27595 (5947)	25467 (5186)	13375 (3105)	32485 (7381)
MAZ	17116 (2949)	15182 (2453)	16235 (2665)	16546 (2738)	16965 (2812)	10515 (2035)	18035 (3075)
MBD4	10937 (2773)	7941 (1778)	10127 (2505)	9475 (2280)	6235 (1253)	4210 (880)	11438 (2911)
MEF2A	456 (121)	394 (97)	438 (110)	424 (106)	381 (95)	274 (75)	468 (122)
MEF2C	428 (96)	331 (67)	408 (87)	374 (72)	262 (46)	167 (26)	444 (98)
MTA3	17142 (4455)	13769 (3376)	16205 (4105)	15283 (3822)	9005 (1830)	4696 (997)	17620 (4556)
MXI1	14166 (2445)	13524 (2261)	14151 (2364)	14278 (2370)	13167 (2083)	8102 (1468)	14721 (2502)
MYBL2	19383 (4377)	14926 (3003)	17929 (3890)	17393 (3680)	13171 (2403)	7636 (1502)	20303 (4600)
MYC	10974 (2042)	9905 (1751)	10648 (1919)	10685 (1899)	10725 (1896)	7345 (1441)	11519 (2121)
NANOG	1028 (307)	414 (120)	690 (198)	581 (166)	342 (90)	222 (60)	1121 (330)
NFATC1	14903 (4207)	10343 (2737)	14117 (3865)	12468 (3363)	6611 (1503)	3528 (812)	15836 (4426)
NFE2	79 (11)	78 (11)	88 (12)	84 (11)	84 (11)	82 (11)	95 (12)
NFIC	4657 (701)	4550 (667)	4844 (706)	4814 (695)	4486 (606)	3462 (512)	4877 (719)
NFYA	2051 (295)	1879 (245)	2060 (285)	2058 (276)	2143 (311)	1729 (249)	2270 (342)
NFYB	3809 (676)	2997 (456)	3563 (590)	3425 (543)	3460 (572)	2448 (377)	4289 (790)
NR2F2	309 (92)	195 (48)	268 (77)	246 (65)	210 (53)	139 (43)	321 (95)
NRF1	2198 (311)	2163 (302)	2268 (303)	2310 (318)	2305 (315)	1896 (262)	2348 (326)
PAX5	12124 (2722)	9208 (1834)	10979 (2347)	10476 (2134)	8916 (1653)	5464 (1009)	12927 (2869)
PBX3	1572 (379)	1060 (226)	1506 (346)	1413 (343)	1055 (228)	729 (148)	1813 (432)
PHF8	27606 (6150)	21043 (4082)	26454 (5738)	27296 (5916)	16698 (2654)	6204 (1007)	29909 (6678)
PML	3113 (413)	3038 (386)	3296 (420)	3297 (417)	3101 (370)	2446 (315)	3312 (424)
POL3	70 (16)	70 (16)	69 (16)	70 (16)	65 (16)	50 (13)	70 (16)
POU2F2	4415 (838)	3805 (648)	4407 (794)	4283 (746)	3611 (548)	2495 (386)	4699 (878)
POU5F1	933 (287)	390 (115)	638 (182)	505 (149)	290 (75)	175 (47)	1023 (310)
PRDM1	4033 (1167)	2877 (827)	3548 (1013)	3127 (882)	2328 (659)	1564 (449)	4161 (1193)
RAD21	21408 (5720)	10191 (2429)	15527 (4002)	15433 (4012)	19203 (4859)	11495 (3137)	26555 (7160)
RBBP5	101644 (28271)	53866 (13465)	85884 (23582)	90281 (24755)	40325 (8259)	11225 (2433)	115336 (32219)
REST	23643 (5628)	19467 (4319)	22150 (5111)	21734 (4966)	17853 (3666)	11165 (2489)	24779 (5874)
RFX5	8965 (1649)	7899 (1325)	8640 (1495)	8731 (1499)	8720 (1522)	6719 (1249)	9539 (1747)
RNF2	213119 (66847)	70179 (20859)	152243 (47224)	139585 (43150)	37727 (9673)	9428 (2741)	249896 (77828)
RPC155	372 (81)	328 (72)	306 (71)	328 (75)	291 (64)	202 (45)	388 (84)
RUNX3	48997 (13262)	32981 (8259)	42698 (11226)	37880 (9714)	23486 (5176)	12004 (2760)	51257 (13841)
RXRA	109 (10)	91 (8)	111 (8)	116 (9)	79 (5)	47 (4)	132 (11)
SAP30	31868 (7910)	22383 (4899)	29269 (7030)	30088 (7250)	14913 (2557)	5892 (1062)	34943 (8794)
SETDB1	314 (92)	134 (33)	277 (80)	190 (57)	43 (15)	16 (3)	388 (117)
SIN3A	7006 (851)	6970 (839)	7292 (854)	7312 (855)	6921 (783)	4236 (559)	7364 (873)
SIN3AK20	4640 (508)	4593 (496)	4879 (515)	4910 (515)	4794 (491)	3064 (380)	4961 (529)
SIRT6	191500 (57088)	73367 (20916)	169795 (49644)	149247 (44048)	42175 (9703)	10191 (2658)	230954 (68161)
SIX5	1022 (161)	944 (144)	1061 (156)	1054 (146)	1149 (182)	979 (156)	1196 (188)
SMC3	17184 (4336)	10428 (2328)	13533 (3245)	13803 (3336)	17455 (4311)	12420 (3208)	20689 (5287)
SP1	3722 (484)	3547 (441)	3848 (482)	3864 (486)	3735 (464)	2995 (387)	4022 (513)
SP2	884 (97)	857 (94)	948 (100)	946 (99)	984 (103)	829 (91)	992 (104)
SP4	3450 (403)	3332 (380)	3480 (393)	3536 (400)	3552 (399)	2549 (301)	3686 (422)
SREBP1	61 (5)	61 (5)	61 (5)	61 (5)	56 (5)	34 (4)	61 (5)
SREBP2	36 (5)	35 (4)	37 (5)	37 (5)	32 (5)	29 (4)	37 (5)
SRF	682 (121)	595 (88)	682 (101)	672 (105)	645 (96)	533 (79)	739 (128)
STAT1	685 (121)	658 (114)	693 (118)	696 (120)	662 (111)	499 (89)	716 (124)
STAT2	336 (65)	304 (56)	330 (61)	309 (57)	252 (45)	177 (30)	348 (67)
STAT3	791 (220)	755 (207)	796 (219)	781 (214)	707 (188)	629 (177)	809 (223)
STAT5A	2128 (314)	2041 (287)	2186 (316)	2189 (316)	1994 (260)	1536 (210)	2218 (328)
SUZ12	184569 (59122)	58792 (17978)	134149 (42689)	132299 (42157)	38044 (9777)	7128 (2217)	222948 (70921)
TAF1	6785 (711)	6755 (703)	7124 (727)	7149 (729)	6891 (678)	4304 (516)	7175 (731)
TAF7	381 (50)	358 (41)	402 (51)	406 (52)	376 (44)	304 (34)	421 (56)
TAL1	18099 (5003)	11234 (2740)	15398 (4093)	13806 (3576)	9146 (2050)	5750 (1319)	19275 (5313)
TBP	13071 (2156)	12636 (2037)	13125 (2112)	13217 (2118)	11868 (1793)	7594 (1311)	13583 (2204)
TCF12	1265 (192)	1126 (156)	1246 (181)	1263 (184)	1258 (177)	997 (148)	1356 (199)
TCF3	9925 (2173)	7729 (1503)	9226 (1927)	8829 (1759)	7363 (1302)	3515 (626)	10573 (2286)
TCF7L2	1446 (381)	1184 (305)	1332 (342)	1277 (334)	1029 (235)	759 (206)	1482 (390)
TEAD4	5707 (1189)	4842 (922)	5337 (1073)	5299 (1031)	5052 (972)	3919 (789)	5986 (1240)
THAP1	1568 (207)	1310 (155)	1571 (206)	1630 (214)	1456 (168)	887 (103)	1690 (222)
TRIM28	9288 (2099)	7303 (1468)	8811 (1912)	8249 (1725)	6387 (1144)	4300 (831)	9943 (2236)
UBTF	18890 (3845)	15750 (2918)	17516 (3441)	17377 (3363)	15243 (2656)	8468 (1765)	19909 (4024)
USF1	3476 (786)	2270 (436)	2879 (594)	2764 (572)	2842 (574)	1666 (326)	3918 (909)
USF2	6625 (1452)	5448 (1068)	6130 (1260)	6047 (1231)	5899 (1200)	4042 (833)	7135 (1576)
XRCC4	25 (3)	23 (2)	28 (3)	28 (3)	27 (3)	26 (3)	28 (3)
YY1	11092 (1646)	9684 (1279)	10491 (1416)	10695 (1464)	11182 (1589)	6975 (1156)	11965 (1786)
ZBTB33	517 (60)	485 (48)	536 (58)	546 (61)	470 (55)	411 (51)	567 (63)
ZBTB7A	822 (60)	752 (52)	789 (53)	802 (53)	848 (58)	466 (40)	858 (61)
ZC3H11A	9666 (2104)	7732 (1544)	9019 (1903)	8890 (1830)	7934 (1490)	5689 (1120)	10363 (2232)
ZEB1	178 (23)	164 (17)	171 (16)	169 (15)	189 (22)	82 (7)	196 (25)
ZKSCAN1	12380 (2668)	10570 (2115)	11845 (2447)	11672 (2392)	10580 (2025)	6918 (1433)	12914 (2758)
ZNF143	17079 (3600)	11800 (2082)	14301 (2748)	14624 (2872)	18297 (3850)	12754 (2882)	20505 (4483)
ZNF263	1090 (148)	803 (91)	978 (114)	976 (123)	958 (100)	271 (36)	1233 (163)
ZNF274	140 (29)	103 (16)	130 (23)	118 (18)	9 (1)	11 (2)	166 (33)
ZNF384	4163 (854)	3392 (643)	3853 (742)	3789 (750)	3307 (645)	2415 (469)	4505 (926)
ZZZ3	73 (9)	68 (9)	74 (9)	72 (10)	51 (6)	34 (4)	78 (10)
(in parenthesis, the subset of SNPs represented on the Affymetrix 6.0 array).
