# Supplementary material for: In silico identification and functional validation of allele-dependent AR enhancers
Source: Oncotarget. 2015 Feb 27;6(7):4816–28. doi: 10.18632/oncotarget.3019 (PMC4467117; doi:10.18632/oncotarget.3019)
Supplement: Supplementary file 3 [file oncotarget-06-4816-s003.xlsx]

## Sheet: Sheet1
TF	H3K4me1	H3K4me1.H3K4me3	H3K27ac	H3K9ac	DNase	FAIRE	union
AR+ER	33 (14)	19 (8)	25 (11)	33 (13)	11 (3)	4 (2)	41 (16)
AR	525 (169)	257 (68)	396 (120)	363 (103)	184 (54)	76 (24)	591 (184)
ER	500 (120)	281 (71)	410 (95)	437 (104)	284 (63)	161 (37)	553 (133)
ATF2	4062 (588)	3905 (532)	4148 (573)	4180 (585)	3925 (530)	3135 (445)	4253 (604)
ATF3	1187 (162)	1111 (151)	1224 (158)	1216 (154)	1295 (171)	1086 (152)	1317 (174)
BACH1	2661 (511)	2112 (359)	2475 (472)	2323 (406)	2188 (381)	1568 (274)	2772 (529)
BCL11A	97 (9)	91 (8)	101 (9)	102 (9)	87 (8)	72 (6)	102 (9)
BCL3	367 (67)	269 (37)	362 (64)	361 (64)	252 (36)	160 (25)	377 (68)
BCLAF1	1516 (225)	1459 (201)	1569 (224)	1551 (217)	1322 (162)	1023 (138)	1582 (227)
BDP1	238 (34)	227 (32)	194 (27)	223 (31)	220 (30)	154 (21)	248 (35)
BHLHE40	15858 (2799)	13907 (2255)	15017 (2503)	15091 (2480)	14587 (2335)	9718 (1713)	16611 (2901)
BRCA1	5686 (703)	5399 (644)	5741 (691)	5852 (700)	5780 (692)	4629 (601)	6046 (739)
BRF1	64 (7)	63 (7)	64 (7)	65 (7)	63 (7)	45 (6)	67 (7)
BRF2	25 (6)	25 (6)	25 (6)	25 (6)	22 (4)	19 (3)	25 (6)
CBX3	20281 (4510)	14915 (3021)	18486 (4008)	17276 (3642)	13505 (2511)	7834 (1549)	21664 (4803)
CEBPB	27726 (7026)	17777 (4090)	23751 (5762)	21415 (5107)	16578 (3698)	10415 (2278)	29691 (7492)
CEBPD	2466 (269)	2388 (242)	2571 (265)	2562 (260)	2534 (263)	1968 (223)	2608 (276)
CHD1	143823 (37165)	78678 (18455)	129010 (32541)	124172 (31361)	41325 (7932)	14051 (2868)	160220 (41594)
CHD2	16985 (2336)	15847 (2086)	16745 (2229)	16964 (2267)	16281 (2077)	10151 (1508)	17765 (2410)
CHD7	265685 (72451)	100259 (25686)	223017 (59540)	206105 (55428)	67020 (13987)	15154 (3542)	314599 (85203)
CREB1	8860 (1048)	8687 (1001)	9127 (1031)	9156 (1031)	8834 (985)	5571 (693)	9352 (1085)
CTCF	345839 (96248)	156272 (41537)	285279 (78289)	273305 (75279)	82683 (18499)	28774 (7208)	391834 (108383)
E2F1	1724 (132)	1715 (128)	1791 (138)	1794 (136)	1783 (138)	941 (94)	1802 (138)
E2F4	2228 (210)	2226 (208)	2340 (216)	2342 (217)	2300 (206)	1732 (174)	2346 (219)
E2F6	5815 (657)	5514 (598)	5674 (623)	5771 (627)	5616 (585)	3186 (377)	6050 (676)
EBF1	45196 (11262)	29737 (6879)	38688 (9325)	35132 (8347)	22679 (4653)	12084 (2544)	47717 (11833)
EGR1	1213 (128)	1140 (112)	1227 (127)	1240 (126)	1255 (124)	958 (107)	1295 (133)
ELF1	8590 (945)	8291 (881)	8820 (929)	8842 (933)	8896 (926)	6124 (744)	9130 (987)
ELK1	6814 (856)	6653 (809)	7046 (839)	7090 (848)	6924 (827)	5517 (727)	7215 (880)
ELK4	7195 (1242)	6787 (1128)	7349 (1209)	7211 (1164)	6560 (1011)	4825 (780)	7533 (1271)
ETS1	2642 (292)	2604 (282)	2796 (298)	2800 (293)	2821 (298)	2233 (266)	2858 (306)
EZH2	1028728 (288109)	303144 (81618)	758416 (208416)	626146 (173505)	159788 (37009)	40714 (10864)	1229273 (341210)
FOS	4796 (1297)	3967 (1059)	4697 (1247)	4268 (1125)	4183 (1097)	3544 (938)	4898 (1307)
FOSL1	81 (6)	75 (4)	79 (5)	79 (6)	74 (4)	50 (2)	86 (6)
FOSL2	18994 (4551)	11177 (2474)	17083 (4020)	15004 (3453)	12786 (2694)	6865 (1588)	20613 (4882)
FOXA1	18863 (5257)	8983 (2416)	14793 (4091)	12336 (3385)	6232 (1643)	3703 (995)	20184 (5602)
FOXA2	10600 (2932)	4981 (1318)	8555 (2351)	6832 (1855)	2452 (649)	1392 (383)	11336 (3134)
FOXM1	29810 (6804)	22046 (4664)	27258 (6033)	25016 (5402)	17119 (3196)	10124 (1969)	31150 (7084)
GATA1	1003 (242)	667 (150)	929 (224)	828 (194)	636 (133)	391 (100)	1083 (258)
GATA2	4295 (1192)	2950 (801)	3836 (1066)	3457 (960)	2542 (669)	1845 (521)	4492 (1246)
GRp20	106 (23)	103 (22)	119 (24)	119 (24)	118 (23)	101 (22)	119 (24)
GTF2B	5595 (796)	5293 (711)	5745 (786)	5713 (773)	5278 (666)	4089 (540)	5923 (829)
GTF2F1	9316 (1315)	8626 (1141)	9235 (1227)	9394 (1268)	9413 (1288)	7339 (1091)	9879 (1376)
HCFC1	8764 (1005)	8641 (978)	9120 (1001)	9156 (1003)	8756 (922)	5685 (678)	9351 (1052)
HDAC1	341076 (93682)	136546 (34909)	270595 (72883)	257525 (69002)	85454 (17960)	22963 (5392)	400261 (109174)
HDAC2	146178 (37830)	70755 (16354)	120491 (30592)	123403 (31425)	56554 (10817)	15789 (3267)	167362 (43505)
HDAC6	319584 (90114)	111140 (29683)	258540 (71516)	240700 (66919)	73965 (16076)	15176 (3832)	384474 (107594)
HEY1	9190 (1044)	9003 (998)	9616 (1058)	9619 (1058)	8861 (895)	5829 (678)	9742 (1078)
HMGN3	18552 (2548)	15225 (1847)	17340 (2298)	17256 (2180)	16278 (1803)	7885 (1094)	19776 (2691)
HNF4A	3858 (939)	2400 (540)	3362 (806)	3144 (740)	2332 (486)	1233 (282)	4113 (1004)
HNF4G	11745 (2829)	7041 (1536)	9982 (2339)	9152 (2082)	6363 (1283)	3674 (763)	12481 (3024)
HSF1	634 (98)	563 (81)	559 (85)	586 (83)	562 (76)	397 (58)	651 (100)
IKZF1	18577 (5076)	13157 (3489)	16543 (4481)	14302 (3825)	6975 (1754)	3281 (858)	19068 (5208)
IRF1	1490 (346)	1202 (267)	1375 (311)	1283 (281)	764 (159)	533 (113)	1545 (354)
IRF3	868 (98)	863 (98)	947 (104)	946 (104)	888 (95)	865 (96)	959 (105)
IRF4	10649 (2532)	7944 (1774)	9688 (2206)	8816 (1948)	6415 (1299)	3836 (777)	11210 (2622)
JUN	7931 (2209)	6182 (1696)	7508 (2056)	6755 (1868)	6406 (1747)	5007 (1386)	8072 (2228)
JUND	25161 (5739)	18370 (3826)	22426 (4922)	21074 (4509)	21079 (4443)	14259 (3154)	26486 (5987)
KAP1	7128 (1573)	3787 (789)	6492 (1403)	5146 (1132)	1950 (362)	1358 (252)	8545 (1857)
MAFF	7949 (2186)	3981 (1042)	6606 (1755)	5535 (1469)	3471 (844)	2495 (602)	8852 (2396)
MAFK	19043 (4572)	12559 (2687)	16819 (3829)	15234 (3429)	12123 (2517)	8956 (1862)	20643 (4906)
MAX	39807 (8064)	32413 (5981)	35903 (6988)	35828 (6852)	33198 (6009)	17472 (3623)	42136 (8533)
MAZ	22446 (3421)	19971 (2860)	21313 (3099)	21712 (3171)	22225 (3258)	13759 (2369)	23628 (3563)
MBD4	14163 (3198)	10362 (2073)	13142 (2901)	12324 (2636)	8149 (1460)	5532 (1022)	14855 (3360)
MEF2A	598 (137)	515 (113)	574 (126)	551 (122)	493 (107)	363 (84)	613 (138)
MEF2C	570 (112)	448 (81)	543 (102)	501 (85)	353 (57)	227 (37)	591 (115)
MTA3	22319 (5192)	17943 (3944)	21136 (4789)	19953 (4447)	11814 (2146)	6149 (1171)	22953 (5307)
MXI1	18668 (2846)	17863 (2640)	18664 (2752)	18809 (2758)	17376 (2444)	10713 (1724)	19406 (2915)
MYBL2	25014 (5060)	19380 (3500)	23206 (4517)	22548 (4267)	17133 (2810)	9981 (1747)	26212 (5315)
MYC	14309 (2397)	12958 (2049)	13914 (2251)	13944 (2208)	14007 (2221)	9611 (1699)	15014 (2486)
NANOG	1293 (344)	516 (134)	876 (226)	727 (185)	416 (102)	269 (68)	1411 (368)
NFATC1	19427 (4902)	13497 (3205)	18411 (4516)	16322 (3934)	8678 (1755)	4604 (935)	20639 (5154)
NFE2	105 (12)	104 (12)	114 (13)	110 (12)	109 (11)	105 (11)	121 (13)
NFIC	6138 (840)	6010 (801)	6390 (844)	6356 (834)	5949 (728)	4581 (620)	6430 (860)
NFYA	2724 (349)	2503 (292)	2749 (336)	2737 (326)	2827 (362)	2316 (292)	3009 (400)
NFYB	4987 (788)	3942 (533)	4671 (684)	4505 (636)	4525 (666)	3264 (442)	5593 (916)
NR2F2	382 (101)	244 (51)	329 (83)	302 (71)	255 (55)	172 (46)	398 (104)
NRF1	2955 (367)	2911 (357)	3053 (360)	3099 (374)	3073 (372)	2529 (313)	3148 (384)
PAX5	15806 (3154)	12018 (2124)	14344 (2711)	13708 (2464)	11668 (1907)	7145 (1170)	16861 (3322)
PBX3	2030 (431)	1370 (255)	1923 (394)	1825 (391)	1372 (264)	953 (171)	2345 (498)
PHF8	35792 (7045)	27473 (4692)	34374 (6582)	35483 (6783)	21891 (3047)	8203 (1183)	38826 (7662)
PML	4144 (494)	4052 (463)	4387 (501)	4386 (497)	4138 (444)	3246 (377)	4406 (505)
POL3	90 (16)	90 (16)	89 (16)	91 (16)	86 (16)	64 (13)	91 (16)
POU2F2	5870 (970)	5100 (757)	5868 (919)	5719 (861)	4841 (642)	3318 (454)	6263 (1015)
POU5F1	1162 (321)	489 (128)	800 (201)	625 (164)	372 (83)	223 (50)	1279 (347)
PRDM1	5243 (1370)	3789 (970)	4644 (1191)	4101 (1044)	3032 (767)	2026 (523)	5410 (1397)
RAD21	27402 (6603)	13130 (2795)	19921 (4627)	19798 (4614)	24577 (5595)	14763 (3618)	33914 (8237)
RBBP5	130189 (32509)	69585 (15529)	110423 (27176)	115696 (28428)	52011 (9486)	14655 (2844)	147338 (36981)
REST	30744 (6506)	25379 (4984)	28838 (5911)	28295 (5724)	23274 (4231)	14536 (2888)	32229 (6792)
RFX5	11820 (1929)	10479 (1566)	11446 (1761)	11545 (1766)	11489 (1773)	8875 (1455)	12589 (2040)
RNF2	275491 (77638)	91470 (24271)	197896 (55002)	180685 (50082)	48534 (11104)	12215 (3149)	322976 (90388)
RPC155	467 (82)	414 (73)	390 (73)	419 (76)	382 (65)	257 (46)	491 (86)
RUNX3	63411 (15417)	42809 (9602)	55366 (13064)	49187 (11285)	30569 (6011)	15624 (3214)	66319 (16078)
RXRA	170 (15)	145 (12)	170 (12)	177 (13)	116 (8)	71 (6)	205 (16)
SAP30	41390 (9149)	29307 (5665)	38182 (8133)	39298 (8375)	19475 (2950)	7804 (1256)	45345 (10149)
SETDB1	415 (107)	189 (41)	375 (95)	259 (71)	54 (17)	22 (5)	516 (138)
SIN3A	9350 (1014)	9304 (1000)	9734 (1019)	9756 (1018)	9239 (933)	5662 (673)	9828 (1041)
SIN3AK20	6242 (599)	6185 (586)	6551 (607)	6590 (607)	6448 (581)	4124 (453)	6661 (623)
SIRT6	246101 (66260)	94828 (24263)	219284 (57769)	192379 (51161)	54534 (11184)	13332 (3097)	296931 (79124)
SIX5	1346 (185)	1246 (168)	1406 (182)	1393 (171)	1508 (209)	1289 (179)	1569 (215)
SMC3	22182 (5015)	13512 (2689)	17535 (3757)	17834 (3845)	22483 (4968)	16025 (3714)	26643 (6100)
SP1	4990 (570)	4748 (520)	5152 (567)	5176 (571)	4992 (546)	4035 (464)	5390 (603)
SP2	1192 (124)	1159 (121)	1280 (128)	1281 (127)	1320 (131)	1125 (118)	1335 (132)
SP4	4649 (485)	4491 (460)	4695 (473)	4767 (481)	4797 (478)	3448 (362)	4964 (506)
SREBP1	70 (5)	70 (5)	73 (6)	73 (6)	67 (6)	43 (5)	73 (6)
SREBP2	44 (5)	43 (4)	45 (5)	45 (5)	40 (5)	37 (4)	45 (5)
SRF	896 (137)	792 (101)	905 (115)	890 (120)	853 (108)	712 (88)	974 (144)
STAT1	910 (146)	871 (137)	918 (142)	919 (144)	872 (134)	668 (107)	944 (149)
STAT2	467 (77)	420 (68)	458 (73)	424 (67)	340 (54)	241 (37)	481 (79)
STAT3	1070 (252)	1022 (235)	1074 (249)	1052 (244)	942 (212)	832 (198)	1092 (255)
STAT5A	2848 (377)	2739 (348)	2939 (378)	2932 (376)	2688 (314)	2066 (257)	2979 (392)
SUZ12	234513 (68245)	75056 (20772)	171020 (49364)	168288 (48616)	48244 (11173)	9049 (2523)	283171 (81798)
TAF1	9117 (862)	9078 (854)	9587 (882)	9617 (884)	9275 (828)	5775 (640)	9660 (887)
TAF7	517 (60)	492 (51)	543 (61)	547 (62)	508 (54)	405 (42)	567 (67)
TAL1	23527 (5851)	14709 (3231)	20101 (4796)	18050 (4198)	11921 (2397)	7523 (1549)	25075 (6214)
TBP	17168 (2530)	16617 (2396)	17275 (2485)	17391 (2487)	15618 (2106)	10006 (1553)	17856 (2588)
TCF12	1700 (224)	1518 (183)	1678 (212)	1695 (215)	1686 (208)	1321 (173)	1827 (232)
TCF3	13114 (2514)	10242 (1741)	12202 (2237)	11686 (2036)	9767 (1502)	4659 (734)	13961 (2643)
TCF7L2	1923 (434)	1602 (346)	1781 (390)	1704 (377)	1359 (266)	999 (233)	1973 (445)
TEAD4	7328 (1379)	6262 (1083)	6886 (1251)	6846 (1199)	6527 (1135)	5067 (919)	7699 (1436)
THAP1	2124 (242)	1784 (184)	2120 (238)	2212 (249)	1970 (196)	1202 (121)	2291 (260)
TRIM28	12134 (2437)	9632 (1717)	11561 (2219)	10843 (2008)	8429 (1343)	5714 (984)	12999 (2598)
UBTF	24675 (4452)	20643 (3399)	22925 (3985)	22747 (3891)	19907 (3081)	11041 (2042)	25998 (4652)
USF1	4548 (922)	3005 (522)	3789 (707)	3634 (675)	3722 (669)	2202 (384)	5096 (1060)
USF2	8664 (1691)	7160 (1254)	8047 (1476)	7908 (1431)	7710 (1397)	5294 (978)	9300 (1827)
XRCC4	32 (5)	30 (4)	36 (5)	36 (5)	34 (5)	33 (5)	36 (5)
YY1	14660 (1944)	12842 (1522)	13893 (1682)	14148 (1728)	14759 (1874)	9190 (1362)	15787 (2102)
ZBTB33	721 (79)	677 (66)	746 (78)	762 (80)	637 (73)	541 (69)	794 (83)
ZBTB7A	1082 (67)	993 (59)	1041 (60)	1064 (60)	1126 (65)	622 (44)	1139 (68)
ZC3H11A	12665 (2465)	10207 (1816)	11867 (2230)	11661 (2140)	10365 (1759)	7443 (1335)	13569 (2617)
ZEB1	240 (25)	224 (19)	232 (18)	231 (17)	249 (24)	110 (9)	260 (27)
ZKSCAN1	16218 (3137)	13893 (2493)	15560 (2883)	15282 (2804)	13882 (2398)	9054 (1681)	16914 (3243)
ZNF143	22238 (4156)	15430 (2409)	18702 (3186)	19058 (3304)	23727 (4437)	16573 (3336)	26595 (5166)
ZNF263	1420 (173)	1061 (108)	1276 (137)	1283 (146)	1253 (120)	372 (44)	1606 (190)
ZNF274	200 (33)	153 (20)	186 (26)	174 (21)	18 (1)	17 (2)	236 (37)
ZNF384	5555 (1008)	4529 (754)	5141 (870)	5047 (874)	4376 (758)	3201 (555)	5997 (1091)
ZZZ3	111 (11)	103 (11)	112 (11)	110 (12)	67 (8)	47 (4)	117 (12)
(in parenthesis, the subset of SNPs represented on the Affymetrix 6.0 array).
